# Supplementary material for: Pan‐cancer analysis identifies the IRF family as a biomarker for survival prognosis and immunotherapy
Source: J Cell Mol Med. 2023 Dec 21;28(3):e18084. doi: 10.1111/jcmm.18084 (PMC10844690; doi:10.1111/jcmm.18084)
Supplement: Supplementary file 2 — Table S1. [file JCMM-28-e18084-s006.xlsx]

## Sheet: IRF score
Table S1 Three gene sets used for ssGSEA calculation of scores.
IRF score
IRF score	IRF1	IRF2	IRF3	IRF4	IRF5	IRF6	IRF7	IRF8	IRF9
Pathway score
Viral protein interaction with cytokine and cytokine receptor	CCL5	CCL3	CCL3L1	CCL3L3	CCL8	CCL14	CCL16	CCL15	CCL23	CCL13	CCL7	CCL2	CCL27	CCL11	CCL24	CCL26	CCL28	CCL17	CCL22	CCL4	CCL4L2	CCL4L1	CCL20	CCL1	CCL25	CCL18	CCL19	CCL21	CXCL1	CXCL2	CXCL3	CXCL5	CXCL6	CXCL8	PPBP	PF4	PF4V1	CXCL9	CXCL10	CXCL11	CXCL13	CXCL12	CXCL14	XCL1	XCL2	CX3CL1	IL10	IL6	IL2
Phagosome	VAMP3	STX12	STX7	ACTG1	ACTB	CORO1A	STX18	SEC22B	HLA-A	HLA-B	HLA-C	HLA-F	HLA-G	HLA-E	HLA-DMA	HLA-DMB	HLA-DOA	HLA-DOB	HLA-DPA1	HLA-DPB1	HLA-DQA1	HLA-DQA2	HLA-DQB1	HLA-DRA	HLA-DRB1	HLA-DRB3	HLA-DRB4	HLA-DRB5	RAB5A	RAB5B	RAB5C	EEA1	PIK3C3	TFRC	HGS	ATP6V1A	ATP6V1B1	ATP6V1B2	ATP6V1C2	ATP6V1C1	ATP6V1D	ATP6V1E2	ATP6V1E1	ATP6V1F	ATP6V1G1	ATP6V1G3	ATP6V1G2	ATP6V0E1	ATP6V0E2
Cell adhesion molecules	CDH1	CDH15	CDH2	CDH3	CDH4	CDH5	CD34	CD99	CD99L2	CADM1	CADM3	CNTN1	CNTN2	CNTNAP1	CNTNAP2	ESAM	F11R	GLG1	ITGA4	ITGA6	ITGA8	ITGA9	ITGAM	ITGAV	ITGB1	ITGB7	ITGB8	JAM2	JAM3	L1CAM	LRRC4	LRRC4B	LRRC4C	MADCAM1	MAG	MPZ	MPZL1	NECTIN1	NEO1	NTNG1	NTNG2	NCAM1	NCAM2	NFASC	NRCAM	NEGR1	OCLN	PECAM1	PTPRF
Antigen processing and presentation	IFNG	TNF	PSME1	PSME2	PSME3	HSPA8	HSPA1A	HSPA2	HSPA1L	HSPA1B	HSPA6	HSPA4	HSP90AA1	HSP90AB1	HLA-A	HLA-B	HLA-C	HLA-F	HLA-G	HLA-E	HSPA5	CANX	B2M	PDIA3	CALR	TAPBP	TAP1	TAP2	CD8A	CD8B	CD8B2	KIR3DL2	KIR3DL1	KIR3DL3	KIR2DL2	KIR2DL1	KIR2DL3	KIR2DL4	KIR2DL5A	KLRC1	KLRC2	KLRC3	KLRC4	KLRD1	KIR2DS1	KIR2DS3	KIR2DS4	KIR2DS5	KIR2DS2
Hematopoietic cell lineage	KITLG	IL7	IL4	CSF2	FLT3LG	IL5	CSF3	IL3	IL6	IL11	IL1A	IL1B	TNF	CSF1	EPO	THPO	CD34	FLT3	DNTT	HLA-DMA	HLA-DMB	HLA-DOA	HLA-DOB	HLA-DPA1	HLA-DPB1	HLA-DQA1	HLA-DQA2	HLA-DQB1	HLA-DRA	HLA-DRB1	HLA-DRB3	HLA-DRB4	HLA-DRB5	CD44	KIT	IL2RA	IL7R	TFRC	CD38	CD7	CD2	CD5	CD1A	CD1B	CD1C	CD1D	CD1E	CD4	CD8A
Th1 and Th2 cell differentiation	DLL3	DLL1	DLL4	NOTCH3	MAML3	MAML2	MAML1	RBPJL	RBPJ	NFKB1	RELA	IFNG	IFNGR1	IFNGR2	JAK1	JAK2	STAT1	IL12A	IL12B	IL12RB1	IL12RB2	TYK2	STAT4	TBX21	RUNX3	HLA-DMA	HLA-DMB	HLA-DOA	HLA-DOB	HLA-DPA1	HLA-DPB1	HLA-DQA1	HLA-DQA2	HLA-DQB1	HLA-DRA	HLA-DRB1	HLA-DRB3	HLA-DRB4	HLA-DRB5	CD4	LCK	CD3E	CD3G	CD247	CD3D	ZAP70	LAT	PLCG1	PPP3CA
Th17 cell differentiation	IL1B	IL1R1	IL1RAP	MAPK11	MAPK12	MAPK13	MAPK14	MTOR	IRF4	TGFB1	TGFBR1	TGFBR2	SMAD2	SMAD3	SMAD4	IL21	IL21R	IL2RG	JAK1	JAK3	IL6	IL6R	IL6ST	JAK2	IL23A	IL23R	IL12RB1	TYK2	STAT3	RORC	RORA	HIF1A	HSP90AA1	HSP90AB1	AHR	IL17A	IL17F	IL22	HLA-DMA	HLA-DMB	HLA-DOA	HLA-DOB	HLA-DPA1	HLA-DPB1	HLA-DQA1	HLA-DQA2	HLA-DQB1	HLA-DRA	HLA-DRB1
Intestinal immune network for IgA production	CD80	CD86	HLA-DMA	HLA-DMB	HLA-DOA	HLA-DOB	HLA-DPA1	HLA-DPB1	HLA-DQA1	HLA-DQA2	HLA-DQB1	HLA-DRA	HLA-DRB1	HLA-DRB3	HLA-DRB4	HLA-DRB5	CD28	IL2	IL4	IL5	IL6	IL10	TGFB1	TNFSF13	TNFSF13B	TNFRSF13B	TNFRSF17	TNFRSF13C	IGH	AICDA	CD40	CD40LG	ICOS	ICOSLG	ICOS ligand [KO:K06710]	C-C motif chemokine receptor 9 [KO:K04184]	integrin subunit alpha 4 [KO:K06483]	integrin subunit beta 7 [KO:K06590]	C-X-C motif chemokine ligand 12 [KO:K10031]	C-X-C motif chemokine receptor 4 [KO:K04189]	C-C motif chemokine ligand 28 [KO:K05513]	C-C motif chemokine receptor 10 [KO:K04185]	C-C motif chemokine ligand 25 [KO:K13072]	mucosal vascular addressin cell adhesion molecule 1 [KO:K06779]	lymphotoxin beta receptor [KO:K03159]	mitogen-activated protein kinase kinase kinase 14 [KO:K04466] [EC:2.7.11.25]	interleukin 15 [KO:K05433]	interleukin 15 receptor subunit alpha [KO:K05074]	polymeric immunoglobulin receptor [KO:K13073]
Type I diabetes mellitus	INS	GAD1	GAD2	PTPRN	PTPRN2	CPE	HSPD1	ICA1	HLA-DMA	HLA-DMB	HLA-DOA	HLA-DOB	HLA-DPA1	HLA-DPB1	HLA-DQA1	HLA-DQA2	HLA-DQB1	HLA-DRA	HLA-DRB1	HLA-DRB3	HLA-DRB4	HLA-DRB5	CD80	CD86	CD28	IL12A	IL12B	IL2	IFNG	HLA-A	HLA-B	HLA-C	HLA-F	HLA-G	HLA-E	FASLG	FAS	PRF1	GZMB	LTA	TNF	IL1A	IL1B
Leishmaniasis	TLR2	TLR4	MYD88	IRAK1	IRAK4	TRAF6	MAP3K7	TAB1	TAB2	NFKBIB	NFKBIA	NFKB1	RELA	IL1A	IL1B	IL12A	IL12B	TNF	IL4	NOS2	IL10	TGFB1	TGFB2	TGFB3	C3	CR1	CR1L	ITGAM	ITGB2	IGH	FCGR1A	FCGR2A	FCGR2C	FCGR3A	FCGR3B	ITGA4	ITGB1	PTGS2	PRKCB	NCF1	NCF2	NCF4	CYBB	CYBA	MAPK1	MAPK3	ELK1	FOS	JUN
Toxoplasmosis	IFNG	IFNGR1	IFNGR2	JAK1	JAK2	STAT1	CIITA	HLA-DMA	HLA-DMB	HLA-DOA	HLA-DOB	HLA-DPA1	HLA-DPB1	HLA-DQA1	HLA-DQA2	HLA-DQB1	HLA-DRA	HLA-DRB1	HLA-DRB3	HLA-DRB4	HLA-DRB5	IRGM	NOS2	SOCS1	MYD88	IRAK1	IRAK4	TRAF6	MAP3K7	TAB1	TAB2	MAPK1	MAPK3	MAPK8	MAPK10	MAPK9	MAP2K3	MAP2K6	MAPK11	MAPK12	MAPK13	MAPK14	CHUK	IKBKB	IKBKG	NFKBIA	NFKBIB	NFKB1	RELA
Staphylococcus aureus infection	KRT9	KRT10	KRT12	KRT13	KRT14	KRT15	KRT16	KRT17	KRT18	KRT19	KRT31	KRT32	KRT33A	KRT33B	KRT34	KRT35	KRT40	KRT39	KRT23	KRT25	KRT28	KRT24	KRT27	KRT20	KRT38	KRT37	KRT36	KRT1	KRT26	FGG	C3	CFB	CFD	CFH	MBL2	MASP1	MASP2	IGHV4-38	C1QA	C1QB	C1QC	C1R	C1S	C2	C4A	C4B	C5	C3AR1	C5AR1
Tuberculosis	TNF	TNFRSF1A	TRADD	FADD	CASP8	CASP10	CASP3	BID	BAX	CYCS	CASP9	APAF1	AKT1	AKT2	AKT3	BAD	BCL2	CAMK2A	CAMK2D	CAMK2B	CAMK2G	IFNG	IFNGR1	IFNGR2	JAK1	JAK2	STAT1	CIITA	RFX5	RFXANK	RFXAP	NFYA	NFYB	NFYC	CREB1	HLA-DMA	HLA-DMB	HLA-DOA	HLA-DOB	HLA-DPA1	HLA-DPB1	HLA-DQA1	HLA-DQA2	HLA-DQB1	HLA-DRA	HLA-DRB1	HLA-DRB3	HLA-DRB4	HLA-DRB5
Influenza A	TPSD1	TPSAB1	TPSB2	PLG	PRSS3	PRSS2	PRSS1	TMPRSS2	TMPRSS4	TMPRSS11D	PRKCB	OAS1	OAS2	OAS3	RNASEL	DNAJB1	DNAJC3	EIF2AK2	EIF2S1	TRIM25	DDX58	IFIH1	NLRX1	MAVS	CHUK	IKBKB	IKBKG	NFKBIB	NFKBIA	NFKB1	RELA	CALCOCO2	TLR3	TICAM1	TRAF3	TBK1	IKBKE	IRF3	CREBBP	EP300	TLR4	TLR7	MYD88	IRAK4	IRF7	IL1A	IL1B	IL6	IL12A
Human T-cell leukemia virus 1 infection	SLC2A1	NRP1	MYC	TRRAP	KAT5	CCND2	ITGAL	ITGB2	ICAM1	HRAS	KRAS	NRAS	MAP2K1	MAP2K2	MAPK1	MAPK3	CD4	TLN1	TLN2	RANBP3	RAN	XPO1	CALR	CANX	PPP3CA	PPP3CB	PPP3CC	PPP3R1	PPP3R2	NFATC1	NFATC2	NFATC3	NFATC4	IL2RB	IL2RG	JAK1	JAK3	STAT5A	STAT5B	IL2	HLA-A	HLA-B	HLA-C	HLA-F	HLA-G	HLA-E	B2M	FDPS	VDAC1
Herpes simplex virus 1 infection	LTA	TNFSF14	TNFRSF14	TRAF2	TRAF5	IKBKB	CHUK	IKBKG	NFKBIA	NFKB1	RELA	BIRC2	BIRC3	CCL2	NECTIN1	NECTIN2	PILRA	PILRB	PTPN11	ITGA5	ITGB3	SRC	SYK	CARD9	IRF3	IFNB1	TP53	C3	C5	CFP	TLR2	TLR9	MYD88	IRF7	TLR3	TICAM1	IRAK4	IRAK1	TRAF6	MAP3K7	TAB1	TAB2	IL1B	CCL5	IL6	TNF	IL12A	IL12B	DDX58
Epstein-Barr virus infection	CR2	CD19	HLA-DMA	HLA-DMB	HLA-DOA	HLA-DOB	HLA-DPA1	HLA-DPB1	HLA-DQA1	HLA-DQA2	HLA-DQB1	HLA-DRA	HLA-DRB1	HLA-DRB3	HLA-DRB4	HLA-DRB5	TLR2	MYD88	IRAK4	IRAK1	TRAF6	TAB1	TAB2	MAP3K7	CHUK	IKBKB	IKBKG	NFKBIA	NFKB1	RELA	TNF	IL6	DDX58	MAVS	TRAF3	TBK1	IKBKE	IRF7	IRF3	IFNA1	IFNA2	IFNA4	IFNA5	IFNA6	IFNA7	IFNA8	IFNA10	IFNA13	IFNA14
Asthma	HLA-DMA	HLA-DMB	HLA-DOA	HLA-DOB	HLA-DPA1	HLA-DPB1	HLA-DQA1	HLA-DQA2	HLA-DQB1	HLA-DRA	HLA-DRB1	HLA-DRB3	HLA-DRB4	HLA-DRB5	IL4	CD40LG	CD40	IGH	FCER1A	MS4A2	FCER1G	IL9	IL10	IL13	IL5	CCL11	TNF	IL3	PRG2	RNASE3	EPX
Autoimmune thyroid disease	IFNA1	IFNA2	IFNA4	IFNA5	IFNA6	IFNA7	IFNA8	IFNA10	IFNA13	IFNA14	IFNA16	IFNA17	IFNA21	HLA-DMA	HLA-DMB	HLA-DOA	HLA-DOB	HLA-DPA1	HLA-DPB1	HLA-DQA1	HLA-DQA2	HLA-DQB1	HLA-DRA	HLA-DRB1	HLA-DRB3	HLA-DRB4	HLA-DRB5	CTLA4	TPO	TG	CD80	CD86	CD28	IL2	HLA-A	HLA-B	HLA-C	HLA-F	HLA-G	HLA-E	FASLG	FAS	PRF1	GZMB	CD40LG	CD40	IL4	IL5	IL10
Inflammatory bowel disease	TLR2	TLR4	TLR5	NFKB1	RELA	NOD2	HLA-DMA	HLA-DMB	HLA-DOA	HLA-DOB	HLA-DPA1	HLA-DPB1	HLA-DQA1	HLA-DQA2	HLA-DQB1	HLA-DRA	HLA-DRB1	HLA-DRB3	HLA-DRB4	HLA-DRB5	IFNG	IFNGR1	IFNGR2	STAT1	TBX21	IL4	IL5	IL12A	IL12B	IL12RB2	IL12RB1	STAT4	IL2	IL18	IL18R1	IL18RAP	JUN	TNF	IL6	IL1A	IL1B	TGFB1	TGFB2	TGFB3	SMAD2	SMAD3	STAT3	IL21	IL21R
Systemic lupus erythematosus	C1QA	C1QB	C1QC	C2	C4A	C4B	H2AX	H2AC20	H2AC12	H2AC1	H2AW	H2AB3	H2AC8	H2AC4	MACROH2A2	MACROH2A1	H2AC19	H2AJ	H2AB1	H2AC17	H2AC18	H2AC11	H2AC21	H2AZ2	H2AC7	H2AZ1	H2AC15	H2AC6	H2AC13	H2AC14	H2AC16	H2AB2	H2BC15	H2BC9	H2BC14	H2BW1	H2BC1	H2BC18	H2BC17	H2BC3	H2BC8	H2BC13	H2BC4	H2BC5	H2BC6	H2BC10	H2BC21	H2BC11	H2BC12
Rheumatoid arthritis	CD80	CD86	CD28	CTLA4	HLA-DMA	HLA-DMB	HLA-DOA	HLA-DOB	HLA-DPA1	HLA-DPB1	HLA-DQA1	HLA-DQA2	HLA-DQB1	HLA-DRA	HLA-DRB1	HLA-DRB3	HLA-DRB4	HLA-DRB5	ITGAL	ITGB2	ICAM1	IL15	TNFSF13	TNFSF13B	IGH	LTB	TNF	IL1A	IL1B	IL6	IL11	IL18	TLR2	TLR4	JUN	FOS	TGFB1	TGFB2	TGFB3	IL23A	IL17A	PTH	CSF1	TNFSF11	TNFRSF11A	ATP6V1A	ATP6V1B1	ATP6V1B2	ATP6V1C2
Allograft rejection	HLA-A	HLA-B	HLA-C	HLA-F	HLA-G	HLA-E	CD80	CD86	CD28	IL12A	IL12B	FASLG	FAS	PRF1	GZMB	HLA-DMA	HLA-DMB	HLA-DOA	HLA-DOB	HLA-DPA1	HLA-DPB1	HLA-DQA1	HLA-DQA2	HLA-DQB1	HLA-DRA	HLA-DRB1	HLA-DRB3	HLA-DRB4	HLA-DRB5	IL2	CD40LG	CD40	IFNG	TNF	IL4	IL5	IL10	IGH
Graft-versus-host disease	IL6	IL1A	IL1B	TNF	HLA-DMA	HLA-DMB	HLA-DOA	HLA-DOB	HLA-DPA1	HLA-DPB1	HLA-DQA1	HLA-DQA2	HLA-DQB1	HLA-DRA	HLA-DRB1	HLA-DRB3	HLA-DRB4	HLA-DRB5	CD80	CD86	CD28	IL2	HLA-A	HLA-B	HLA-C	HLA-F	HLA-G	HLA-E	FASLG	FAS	PRF1	GZMB	IFNG	KIR2DL2	KIR2DL1	KIR2DL3	KIR2DL5A	KIR3DL2	KIR3DL1	KIR3DL3	KLRC1	KLRD1
Viral myocarditi	CXADR	CD55	FYN	CAV1	ABL1	ABL2	RAC1	RAC2	RAC3	SGCD	SGCG	SGCA	SGCB	LAMA1	LAMA2	DAG1	DMD	ACTG1	ACTB	EIF4G3	EIF4G1	EIF4G2	CCND1	CASP8	BID	CYCS	CASP9	CASP3	MYH7	MYH6	CD40LG	CD40	HLA-DMA	HLA-DMB	HLA-DOA	HLA-DOB	HLA-DPA1	HLA-DPB1	HLA-DQA1	HLA-DQA2	HLA-DQB1	HLA-DRA	HLA-DRB1	HLA-DRB3	HLA-DRB4	HLA-DRB5	HLA-A	HLA-B	HLA-C
Immune cell infiltration score
Activated.B.cell	ADAM28	CD180	CD79B	BLK	CD19	MS4A1	TNFRSF17	IGHM	GNG7	MICAL3	SPIB	HLA-DOB	IGKC	PNOC	FCRL2	BACH2	CR2	TCL1A	AKNA	ARHGAP25	CCL21	CD27	CD38	CLEC17A	CLEC9A	CLECL1
Activated.CD4.T.cell	AIM2	BIRC3	BRIP1	CCL20	CCL4	CCL5	CCNB1	CCR7	DUSP2	ESCO2	ETS1	EXO1	EXOC6	IARS	ITK	KIF11	KNTC1	NUF2	PRC1	PSAT1	RGS1	RTKN2	SAMSN1	SELL	TRAT1
Activated.CD8.T.cell	ADRM1	AHSA1	C1GALT1C1	CCT6B	CD37	CD3D	CD3E	CD3G	CD69	CD8A	CETN3	CSE1L	GEMIN6	GNLY	GPT2	GZMA	GZMH	GZMK	IL2RB	LCK	MPZL1	NKG7	PIK3IP1	PTRH2	TIMM13	ZAP70
Activated.dendritic.cell	ABCD1	C1QC	CAPG	CCL3L3	CD207	CD302	ATP5B	ATP5L	ATP6V1A	BCL2L1	C1QB	SNURF	SPCS3	CCNA1	CEACAM8	NOS2	SRA1	TNFRSF6B	TREM1	TREML1	RHOA	SLC25A37	TNFSF14	TREML4	VNN2	XPO6	CLEC4C	TNFAIP2	UBD	ACTR3	RAB1A	SLA	HLA-DQA2	SIGLEC5	SLAMF9
CD56bright.tural.killer.cell	ABAT	C11orf75	C5orf15	CDHR1	DCAF12	DYNLL1	GPR137B	HCP5	HDGFRP2	KRT86	MLST8	ELMOD3	ENTPD5	FAM119A	FAM179A	CLIC2	COX7A2L	CREB3L4	CSF1	CSNK2A2	CSTA	CSTB	CTPS	CTSD	FST	GATA2	GMPR	HDC	HEY1	HOXA1	HS2ST1	HS3ST1	BCL11B	CDH3	MYL6B	NAA16	ClQA	ClQB	CYP27B1	EIF3M
CD56dim.tural.killer.cell	CYP27A1	DDX55	DYRK2	RPL37A	NOTCH3	AKR7A3	GPRC5C	GRIN1	HLA-E	PORCN	PSMC4	UPP1	IL21R	KIR2DS1	KIR2DS2	KIR2DS5
Eosinophil	GIPR	KRT18P50	LRMP	FOSB	RRP12	GPR183	NR4A3	ST3GAL6	DEPDC5	PDE6C	PKD2L2	GPR65	IL5RA	P2RY14	DACH1	DAPK2	EMR3
Gamma.delta.T.cell	ACP5	AQP9	BTN3A2	C1orf54	CARD8	CCL18	CD209	CD33	CD36	CDK5	IL10RB	KLRF1	LGALS1	MAPK7	KLHL7	KRT80	LAMC1	LCORL	LMNB1	MEIS3P1	MPL	FABP1	FABP5	FADD	MFAP3L	MINPP1	RPS24	RPS7	RPS9	DBNL	CCL13
Immature..B.cell	CD22	CYBB	FAM129C	FCRL1	FCRL3	FCRL5	FCRLA	HDAC9	HLA-DQA1	HVCN1	KIAA0226	NCF1	NCF1B	P2RY10	SP100	TXNIP	STAP1	TAGAP	ZCCHC2
Immature.dendritic.cell	ACADM	AHCYL1	ALDH1A2	ALDH3A2	ALDH9A1	ALOX15	AMT	ARL1	ATIC	ATP5A1	CAPZA1	LILRA5	RDX	RRAGD	TACSTD2	INPP5F	RAB38	PLAU	CSF3R	SLC18A2	AMPD2	CLTB	C1orf162
MDSC	CCR2	CD14	CD2	CD86	CXCR4	FCGR2A	FCGR2B	FCGR3A	FERMT3	GPSM3	IL18BP	IL4R	ITGAL	ITGAM	PARVG	PSAP	PTGER2	PTGES2	S100A8	S100A9
Macrophage	AIF1	CCL1	CCL14	CCL23	CCL26	CD300LB	CNR1	CNR2	EIF1	EIF4A1	FPR1	FPR2	FRAT2	GPR27	GPR77	RNASE2	MS4A2	BASP1	IGSF6	HK3	VNN1	FES	NPL	FZD2	FAM198B	HNMT	SLC15A3	CD4	TXNDC3	FRMD4A	CRYBB1	HRH1	WNT5B
Mast.cell	ADAMTS3	CPA3	CMA1	CTSG	ARHGAP15	CPM	FCN1	FTL	HSPA6	ITGA9	RNASE3	S100A4	SIGLEC8	SLC6A4	PTGS2	EGR3	PILRA
Monocyte	ASGR2	CFP	ASGR1	CD1D	UPK3A	ACTG1	ANXA5	ATP6V1B2	CFL1	DAZAP2	CTBS	EMR4P	HIVEP2	MARCKSL1	MBP	MMP15	PNPLA6	TMBIM6	PQBP1	TEX264	IKZF1
Natural.killer.T.cell	BTN2A2	CD101	CD109	CNPY3	CNPY4	CREB1	CRTC2	CRTC3	CSF2	KLRC1	FUT4	ICAM2	IL32	LAMP2	LILRB5	KLRG1	HSPA4	HSPB6	ISM2	ITIH2	KDM4C	KIR2DS4	KIRREL3	SDCBP	NFATC2IP	MICB	KIR2DL1	KIR2DL3	KIR3DL1	KIR3DL2	NCR1	FOSL1	TSLP	SLC7A7	SPP1	TREM2	UBASH3A	YBX2	CCDC88A	CLEC1A	THBD	PDPN	VCAM1	EMR1
Natural.killer.cell	AKT3	AXL	BST2	CDH2	CRTAM	CSF2RA	CTSZ	CXCL1	CYTH1	DAXX	DGKH	DLL4	DPYD	ERBB3	F11R	FAM27A	FAM49A	FASLG	FCGR1A	FN1	FSTL1	FUCA1	GBP3	GLS2	GRB2	LST1	BCL2	CDC5L	FGF18	FUT5	FZR1	GAGE2	IGFBP5	KANK2	LDB3
Neutrophil	CREB5	CDA	CHST15	S100A12	APOBEC3A	CASP5	MMP25	HAL	C1orf183	FFAR2	MAK	CXCR1	STEAP4	MGAM	BTNL8	CXCR2	TNFRSF10C	VNN3
Plasmacytoid.dendritic.cell	CBX6	DAB2	DDX17	HIGD1A	IDH3A	IL3RA	MAGED1	NUCB2	OFD1	OGT	PDIA4	SERTAD2	SIRPA	TMED2	ENG	FCAR	IGF1	ITGA2B	GABARAP	GPX1	KRT23	PROK2	RALB	RETNLB	RNF141	SEC14L1	SEPX1	EMP3	CD300LF	ABTB1	KLHL21	PHRF1
Regulatory.T.cell	CCL3L1	CD72	CLEC5A	FOXP3	ITGA4	L1CAM	LIPA	LRP1	LRRC42	MARCO	MMP12	MNDA	MRC1	MS4A6A	PELO	PLEK	PRSS23	PTGIR	ST8SIA4	STAB1
T.follicular.helper.cell	B3GAT1	CDK5R1	PDCD1	BCL6	CD200	CD83	CD84	FGF2	GPR18	CEBPA	CECR1	CLEC10A	CLEC4A	CSF1R	CTSS	DMN	DPP4	LRRC32	MC5R	MICA	NCAM1	NCR2	NRP1	PDCD1LG2	PDCD6	PRDX1	RAE1	RAET1E	SIGLEC7	SIGLEC9	TYRO3	CHST12	CLIC3	IVNS1ABP	KIR2DL2	LGMN
Type.1.T.helper.cell	CD70	TBX21	ADAM8	AHCYL2	ALCAM	B3GALNT1	BBS12	BST1	CD151	CD47	CD48	CD52	CD53	CD59	CD6	CD68	CD7	CD96	CFHR3	CHRM3	CLEC7A	COL23A1	COL4A4	COL5A3	DAB1	DLEU7	DOC2B	EMP1	F12	FURIN	GAB3	GATM	GFPT2	GPR25	GREM2	HAVCR1	HSD11B1	HUNK	IGF2	RCSD1	RYR1	SAV1	SELE	SELP	SH3KBP1	SIT1	SLC35B3	SIGLEC10	SKAP1
Type.17.T.helper.cell	IL17A	IL17RA	C2CD4A	C2CD4B	CA2	CCDC65	CEACAM3	IL17C	IL17F	IL17RC	IL17RE	IL23A	ILDR1	LONRF3	SH2D6	TNIP2	ABCA1	ABCB1	ADAMTS12	ANK1	ANKRD22	B3GALT2	CAMTA1	CCR9	CD40	GPR44	IFT80
Type.2.T.helper.cell	ASB2	CSRP2	DAPK1	DLC1	DNAJC12	DUSP6	GNAI1	LAMP3	NRP2	OSBPL1A	PDE4B	PHLDA1	PLA2G4A	RAB27B	RBMS3	RNF125	TMPRSS3	GATA3	BIRC5	CDC25C	CDC7	CENPF	CXCR6	DHFR	EVI5	GSTA4	HELLS	IL26	LAIR2
[truncated: 446 more columns]
