# Supplementary material for: Pan‐cancer analysis identifies the IRF family as a biomarker for survival prognosis and immunotherapy
Source: J Cell Mol Med. 2023 Dec 21;28(3):e18084. doi: 10.1111/jcmm.18084 (PMC10844690; doi:10.1111/jcmm.18084)
Supplement: Supplementary file 4 — Table S3. [file JCMM-28-e18084-s007.xlsx]

## Sheet: Table S2
Table S3 Differential expression of IRF family genes in pan-cancer
CancerType	gene	logFC	pValue	fdr
BLCA	IRF3	0.319359	2.75e-07	2.46e-06
BLCA	IRF4	-0.942887	0.00162461	0.0029243
BLCA	IRF5	0.773241	5.46e-07	2.46e-06
BLCA	IRF7	0.467834	8.52e-05	0.000191605
BLCA	IRF8	-0.565105	0.00297624	0.00446436
BLCA	IRF9	0.701297	4.11e-05	0.000123288
BRCA	IRF1	0.230101	5.07e-10	9.12e-10
BRCA	IRF2	-0.0466568	0.00127889	0.00164429
BRCA	IRF3	0.185181	7.27e-10	1.09e-09
BRCA	IRF4	-0.412291	3.35e-11	7.54e-11
BRCA	IRF5	0.426867	2.23e-20	0
BRCA	IRF7	0.696355	3.52e-44	0
BRCA	IRF8	-0.0590664	0.0499628	0.0562082
BRCA	IRF9	0.593889	1.49e-16	0
CESC	IRF3	0.212991	0.0417747	0.0751945
CESC	IRF5	1.51476	0.00539375	0.0235016
CESC	IRF6	1.64382	0.00309788	0.0235016
CESC	IRF7	0.767476	0.0108108	0.0243243
CESC	IRF9	1.30946	0.00783388	0.0235016
CHOL	IRF1	0.408402	0.020453	0.0272707
CHOL	IRF2	0.19074	0.00932239	0.0149158
CHOL	IRF3	0.564533	0.00198404	0.00529077
CHOL	IRF5	1.06524	0.000248166	0.00198533
CHOL	IRF6	0.364446	0.0410093	0.0468677
CHOL	IRF7	0.439303	0.00521895	0.0104379
CHOL	IRF9	1.11714	0.00123737	0.00494946
COAD	IRF2	-0.149919	1.66e-12	4.98e-12
COAD	IRF3	0.200144	2.94e-15	1e-14
COAD	IRF4	-1.49794	5.17e-18	0
COAD	IRF6	-0.102607	4.66e-07	1.05e-06
COAD	IRF9	0.256667	0.0189517	0.0341131
ESCA	IRF1	0.500113	0.000721887	0.00216566
ESCA	IRF3	0.339974	3.97e-05	0.000296342
ESCA	IRF5	0.532508	0.0104686	0.0188435
ESCA	IRF7	0.527547	6.59e-05	0.000296342
ESCA	IRF9	0.492875	0.0016624	0.00374041
GBM	IRF1	0.944758	0.00116068	0.00270826
GBM	IRF2	0.442631	0.00116068	0.00270826
GBM	IRF3	0.273603	0.00209649	0.00366886
GBM	IRF5	0.602426	0.0046321	0.00648493
GBM	IRF7	0.827047	0.000389078	0.00270826
HNSC	IRF1	0.277091	0.000221726	0.000399106
HNSC	IRF2	0.085435	0.0107481	0.0138189
HNSC	IRF3	0.341318	2.06e-17	0
HNSC	IRF4	0.548266	0.0440494	0.0495556
HNSC	IRF5	0.266727	0.00202219	0.00303329
HNSC	IRF6	0.199173	3.95e-09	8.88e-09
HNSC	IRF7	0.461599	5.85e-13	1.76e-12
HNSC	IRF9	1.14946	3.44e-16	0
KICH	IRF1	-0.717904	3.99e-10	2.02e-09
KICH	IRF3	-0.193081	1.56e-06	2.5e-06
KICH	IRF5	-0.96769	5.06e-10	2.02e-09
KICH	IRF6	0.186798	6.41e-07	1.28e-06
KICH	IRF7	-0.351295	3.81e-05	4.36e-05
KICH	IRF8	-1.15355	2.03e-09	5.41e-09
KICH	IRF9	-0.638734	2.16e-06	2.88e-06
KIRC	IRF1	0.434864	2.62e-20	0
KIRC	IRF2	0.114283	1.34e-14	2e-14
KIRC	IRF3	0.309063	2.81e-24	0
KIRC	IRF4	1.49323	8.78e-17	0
KIRC	IRF5	0.0955519	0.00844326	0.00844326
KIRC	IRF6	-0.918016	6.63e-35	0
KIRC	IRF7	0.737037	1.06e-29	0
KIRC	IRF8	0.493358	6.22e-13	7e-13
KIRC	IRF9	1.11296	2.06e-19	0
KIRP	IRF2	0.0782457	0.000272151	0.000435441
KIRP	IRF3	0.240604	4.11e-07	1.1e-06
KIRP	IRF5	0.497803	7.87e-11	3.15e-10
KIRP	IRF6	-0.580448	1.04e-16	0
KIRP	IRF7	0.214747	0.00616024	0.00821365
KIRP	IRF9	0.539951	0.000154957	0.000309914
LIHC	IRF2	0.0562361	0.0242608	0.0323477
LIHC	IRF3	0.490628	9.34e-24	0
LIHC	IRF5	0.74365	4.35e-17	0
LIHC	IRF6	0.195466	1.68e-07	3.36e-07
LIHC	IRF8	-0.595174	1.13e-14	3e-14
LIHC	IRF9	0.579269	7.74e-06	1.24e-05
LUAD	IRF1	-0.21596	1.67e-07	2.51e-07
LUAD	IRF2	-0.0418505	0.0131237	0.0147641
LUAD	IRF3	0.250215	2.61e-20	0
LUAD	IRF4	0.466719	0.00179553	0.00230854
LUAD	IRF6	0.205019	9.72e-11	2.19e-10
LUAD	IRF7	0.431115	8.71e-24	0
LUAD	IRF8	-0.467496	9.93e-16	0
LUAD	IRF9	0.51589	2.36e-08	4.24e-08
LUSC	IRF1	-0.382724	2.87e-14	6e-14
LUSC	IRF2	-0.0517783	0.0203993	0.030599
LUSC	IRF3	0.258614	9.93e-16	0
LUSC	IRF6	0.832108	8.49e-27	0
LUSC	IRF8	-0.838929	2.07e-22	0
LUSC	IRF9	0.313688	0.0057352	0.0103234
PAAD	IRF5	-0.444291	0.011447	0.103023
PAAD	IRF6	0.435952	0.0414187	0.163006
PCPG	IRF2	-0.445582	0.00305315	0.0244252
PCPG	IRF7	0.584152	0.0314386	0.125754
PRAD	IRF2	-0.121344	1.45e-09	5.8e-09
PRAD	IRF3	0.0928975	0.000972629	0.00129684
PRAD	IRF6	-0.0768189	0.000250542	0.000400867
PRAD	IRF7	0.408973	1.94e-16	0
PRAD	IRF8	-0.466889	7.06e-07	1.41e-06
PRAD	IRF9	0.492232	5.96e-07	1.41e-06
READ	IRF2	-0.102623	0.0182564	0.0328616
READ	IRF3	0.309111	1.44e-06	1.3e-05
READ	IRF4	-1.49944	2.97e-06	1.34e-05
READ	IRF7	0.348303	0.00115452	0.00346355
READ	IRF9	0.578498	0.00635485	0.0142984
STAD	IRF3	0.299333	3.06e-08	1.93e-07
STAD	IRF5	0.304539	0.00895667	0.016122
STAD	IRF7	0.330655	1.27e-05	3.8e-05
STAD	IRF8	0.543352	3.67e-05	8.25e-05
STAD	IRF9	0.552647	4.29e-08	1.93e-07
THCA	IRF3	0.113454	2.54e-07	1.14e-06
THCA	IRF5	0.771746	1.45e-16	0
THCA	IRF6	-0.108073	2.68e-06	8.03e-06
THCA	IRF7	0.0646856	0.0493815	0.0740722
THCA	IRF8	-0.617125	0.0013396	0.0030141
THCA	IRF9	0.239686	0.00691867	0.0124536
THYM	IRF4	-1.44426	0.0246793	0.159171
THYM	IRF6	0.428513	0.0353713	0.159171
UCEC	IRF2	-0.13907	4.41e-06	9.93e-06
UCEC	IRF3	0.159618	1.05e-06	3.15e-06
UCEC	IRF5	0.470352	5.55e-05	8.86e-05
UCEC	IRF6	0.521265	1.27e-07	5.71e-07
UCEC	IRF7	0.624275	4.74e-15	4e-14
UCEC	IRF8	-0.481112	5.91e-05	8.86e-05
UCEC	IRF9	0.393401	0.000597532	0.000768256
