# Supplementary material for: Pan‐cancer analysis identifies the IRF family as a biomarker for survival prognosis and immunotherapy
Source: J Cell Mol Med. 2023 Dec 21;28(3):e18084. doi: 10.1111/jcmm.18084 (PMC10844690; doi:10.1111/jcmm.18084)
Supplement: Supplementary file 5 — Table S4. [file JCMM-28-e18084-s001.xlsx]

## Sheet: Table S3
Table S4 Shared GO signalling pathways in 12 tumours
humoral immune response mediated by circulating immunoglobulin
complement activation, classical pathway
complement activation
immunoglobulin mediated immune response
humoral immune response
B cell mediated immunity
adaptive immune response based on somatic recombination of immune receptors built from immunoglobulin superfamily domains
lymphocyte mediated immunity
immune response-activating cell surface receptor signaling pathway
immune response-activating signal transduction
phagocytosis
regulation of complement activation
regulation of humoral immune response
immune response-regulating cell surface receptor signaling pathway involved in phagocytosis
Fc-gamma receptor signaling pathway involved in phagocytosis
Fc-gamma receptor signaling pathway
Fc receptor mediated stimulatory signaling pathway
phagocytosis, recognition
phagocytosis, engulfment
antigen receptor-mediated signaling pathway
regulation of immune effector process
Fc receptor signaling pathway
positive regulation of B cell activation
B cell receptor signaling pathway
plasma membrane invagination
positive regulation of lymphocyte activation
membrane invagination
receptor-mediated endocytosis
positive regulation of leukocyte activation
positive regulation of cell activation
cell recognition
regulation of B cell activation
defense response to bacterium
production of molecular mediator of immune response
B cell activation
antimicrobial humoral response
response to interferon-gamma
cellular response to interferon-gamma
antigen processing and presentation of exogenous peptide antigen via MHC class II
antigen processing and presentation of peptide antigen via MHC class II
antigen processing and presentation of peptide or polysaccharide antigen via MHC class II
antigen processing and presentation
interferon-gamma-mediated signaling pathway
antibacterial humoral response
neutrophil chemotaxis
neutrophil migration
granulocyte chemotaxis
antigen processing and presentation of exogenous peptide antigen
antigen processing and presentation of exogenous antigen
glomerular filtration
antigen processing and presentation of peptide antigen
renal filtration
T cell receptor signaling pathway
granulocyte migration
positive regulation of T cell activation
lymphocyte chemotaxis
positive regulation of leukocyte cell-cell adhesion
respiratory burst
regulation of T cell activation
retina homeostasis
chemokine-mediated signaling pathway
positive regulation of cell-cell adhesion
positive regulation of leukocyte chemotaxis
myeloid leukocyte migration
response to chemokine
cellular response to chemokine
regulation of mononuclear cell proliferation
leukocyte chemotaxis
regulation of interferon-gamma production
regulation of leukocyte proliferation
interferon-gamma production
regulation of leukocyte cell-cell adhesion
antigen processing and presentation of endogenous antigen
regulation of lymphocyte chemotaxis
positive regulation of cell adhesion
lymphocyte migration
regulation of leukocyte chemotaxis
monocyte chemotaxis
leukocyte cell-cell adhesion
positive regulation of leukocyte migration
positive regulation of lymphocyte proliferation
mononuclear cell proliferation
positive regulation of mononuclear cell proliferation
positive regulation of chemotaxis
T cell activation
positive regulation of lymphocyte migration
regulation of lymphocyte proliferation
positive regulation of leukocyte proliferation
cell chemotaxis
positive regulation of T cell differentiation
leukocyte proliferation
positive regulation of T cell proliferation
regulation of T cell proliferation
positive regulation of lymphocyte differentiation
regulation of cell-cell adhesion
mononuclear cell migration
regulation of leukocyte differentiation
T cell proliferation
lymphocyte proliferation
regulation of lymphocyte migration
regulation of leukocyte migration
T cell migration
positive regulation of cytokine production
regulation of syncytium formation by plasma membrane fusion
positive regulation of leukocyte differentiation
positive regulation of hemopoiesis
tissue homeostasis
immunoglobulin complex
immunoglobulin complex, circulating
external side of plasma membrane
blood microparticle
MHC class II protein complex
MHC protein complex
integral component of lumenal side of endoplasmic reticulum membrane
lumenal side of endoplasmic reticulum membrane
lumenal side of membrane
clathrin-coated endocytic vesicle membrane
clathrin-coated endocytic vesicle
ER to Golgi transport vesicle membrane
COPII-coated ER to Golgi transport vesicle
trans-Golgi network membrane
clathrin-coated vesicle membrane
integral component of endoplasmic reticulum membrane
endocytic vesicle membrane
intrinsic component of endoplasmic reticulum membrane
coated vesicle membrane
clathrin-coated vesicle
transport vesicle membrane
endocytic vesicle
coated vesicle
immunological synapse
antigen binding
immunoglobulin receptor binding
peptide antigen binding
MHC class II receptor activity
immune receptor activity
MHC class II protein complex binding
MHC protein complex binding
T cell receptor binding
