# Supplementary material for: Pan‐cancer analysis identifies the IRF family as a biomarker for survival prognosis and immunotherapy
Source: J Cell Mol Med. 2023 Dec 21;28(3):e18084. doi: 10.1111/jcmm.18084 (PMC10844690; doi:10.1111/jcmm.18084)
Supplement: Supplementary file 6 — Table S5. [file JCMM-28-e18084-s004.xlsx]

## Sheet: Table S4
Table S5 The role of common chemokines in tumours
Gene	Effects	Target cell
CCL2	antitumour	macrophages
CCL2	protumour	monocytic MDSCs
CCL20	antitumour	TH17 cells
CCL20	protumour	TH22 cells
CCL22	protumour	Treg
CCL28	protumour	Treg
CCL5	antitumour	macrophages
CCR10	protumour	Treg
CCR2	antitumour	macrophages
CCR2	protumour	monocytic MDSCs
CCR4	protumour	Treg
CCR5	antitumour	macrophages
CCR6	antitumour	TH17 cells
CCR6	protumour	TH22 cells
CXCL10	antitumour	TH1 cells, CD8+ T cells and NK cells
CXCL11	antitumour	TH1 cells, CD8+ T cells and NK cells
CXCL12	protumour	monocytic MDSCs/pDCs
CXCL5	protumour	monocytic MDSCs
CXCL8	protumour	granulocytic MDSCs
CXCL9	antitumour	TH1 cells, CD8+ T cells and NK cells
CXCR1	protumour	granulocytic MDSCs
CXCR2	protumour	granulocytic/monocytic MDSCs
CXCR3	antitumour	TH1 cells, CD8+ T cells and NK cells
CXCR4	protumour	monocytic MDSCs/pDCs
