# Supplementary material for: Pan‐cancer analysis identifies the IRF family as a biomarker for survival prognosis and immunotherapy
Source: J Cell Mol Med. 2023 Dec 21;28(3):e18084. doi: 10.1111/jcmm.18084 (PMC10844690; doi:10.1111/jcmm.18084)
Supplement: Supplementary file 7 — Table S6. [file JCMM-28-e18084-s003.xlsx]

## Sheet: Table S5
Table S6 Correlation between IRF family gene expression and drug sensitivity in the Cellminer database
Gene	Drug	cor	pvalue
IRF4	Dasatinib	-0.44284	0.000395334
IRF6	Cisplatin	-0.426319	0.00068272
IRF4	Irofulven	-0.41037	0.00112765
IRF6	Carboplatin	-0.409176	0.00116968
IRF6	Gemcitabine	-0.388178	0.00217876
IRF2	Dasatinib	-0.373027	0.00333095
IRF4	Midostaurin	-0.36953	0.00366354
IRF2	Irofulven	-0.3534	0.00560862
IRF6	Bleomycin	-0.349653	0.00617308
IRF6	Uracil mustard	-0.349241	0.00623803
IRF1	Vemurafenib	-0.337775	0.00830479
IRF6	Chlorambucil	-0.337653	0.00832957
IRF6	Arsenic trioxide	-0.332928	0.0093439
IRF6	Melphalan	-0.332077	0.00953755
IRF6	Simvastatin	-0.327997	0.0105151
IRF1	Dabrafenib	-0.326284	0.0109509
IRF6	Carmustine	-0.325738	0.0110927
IRF9	Nilotinib	-0.318402	0.0131624
IRF6	Triethylenemelamine	-0.313589	0.0146938
IRF6	Thiotepa	-0.311575	0.0153787
IRF6	Etoposide	-0.309548	0.0160951
IRF1	Cobimetinib (isomer 1)	-0.306948	0.0170562
IRF6	Asparaginase	-0.300104	0.0198234
IRF6	Fludarabine	-0.29665	0.0213588
IRF1	Panobinostat	-0.296034	0.0216431
IRF6	Raltitrexed	-0.292783	0.0231969
IRF1	Selumetinib	-0.292593	0.0232904
IRF6	MITOXANTRONE	-0.292468	0.0233524
IRF6	Mitoxantrone	-0.291475	0.0238477
IRF2	Sonidegib	-0.289141	0.0250483
IRF1	Trametinib	-0.288695	0.0252835
IRF8	Simvastatin	-0.288242	0.0255238
IRF8	Ibrutinib	-0.286481	0.026478
IRF8	Erlotinib	-0.285382	0.0270882
IRF7	Sonidegib	-0.283188	0.028342
IRF1	TYROTHRICIN	-0.279589	0.0305046
IRF1	Encorafenib	-0.277411	0.0318786
IRF1	Tamoxifen	-0.276894	0.0322123
IRF1	ARRY-162	-0.276073	0.0327487
IRF4	Sonidegib	-0.273046	0.034789
IRF8	Everolimus	-0.268886	0.037765
IRF6	Zoledronate	-0.267351	0.0389151
IRF6	Topotecan	-0.267208	0.0390235
IRF6	DACARBAZINE	-0.26714	0.0390751
IRF4	Bisacodyl, active ingredient of Viraplex	-0.26698	0.0391971
IRF1	Mithramycin	-0.263496	0.0419315
IRF6	tfdu	-0.262524	0.0427219
IRF1	Nilotinib	-0.26114	0.0438685
IRF6	Irinotecan	-0.259939	0.0448832
IRF9	Panobinostat	-0.258612	0.0460274
IRF7	TYROTHRICIN	-0.257343	0.0471435
IRF4	Pemetrexed	-0.257284	0.0471962
IRF8	Lapatinib	-0.256594	0.0478126
IRF6	BMN-673	-0.256413	0.0479759
IRF6	Pipobroman	-0.255213	0.0490673
IRF7	PF-06463922	0.255572	0.0487386
IRF7	LDK-378	0.255593	0.0487196
IRF2	Asparaginase	0.255778	0.0485506
IRF4	ETHINYL ESTRADIOL	0.256254	0.0481194
IRF2	Calusterone	0.256954	0.0474901
IRF5	gilteritinib	0.257031	0.0474213
IRF2	Palbociclib	0.259119	0.0455876
IRF5	LY-2835219	0.259805	0.0449974
IRF5	Erlotinib	0.259934	0.0448872
IRF1	Fluphenazine	0.261642	0.0434496
IRF9	Simvastatin	0.261815	0.0433061
IRF7	Ixazomib citrate	0.262326	0.0428839
IRF2	Cabozantinib	0.26261	0.0426512
IRF2	Dexamethasone Decadron	0.262896	0.0424177
IRF6	Tamoxifen	0.264415	0.0411953
IRF8	Tamoxifen	0.265531	0.040316
IRF8	Sunitinib	0.26668	0.0394268
IRF8	TYROTHRICIN	0.267143	0.0390731
IRF8	Crizotinib	0.267546	0.0387673
IRF8	Nelfinavir	0.268608	0.0379712
IRF2	ABT-199	0.269009	0.0376743
IRF7	Vismodegib	0.269285	0.0374709
IRF4	Imiquimod	0.270284	0.0367424
IRF2	Ixazomib citrate	0.270521	0.0365715
IRF7	6-THIOGUANINE	0.271291	0.0360198
IRF5	Raltitrexed	0.271708	0.0357244
IRF4	Tamoxifen	0.272661	0.0350558
IRF6	NMS-E628	0.27319	0.0346894
IRF3	Hydroxyurea	0.279286	0.0306925
IRF4	Ixazomib citrate	0.280092	0.0301944
IRF5	Idarubicin	0.281233	0.0295001
IRF2	Estramustine	0.281791	0.0291657
IRF2	Crizotinib	0.281977	0.0290548
IRF8	LOXO-101	0.282223	0.0289091
IRF5	Estramustine	0.282909	0.0285053
IRF8	Palbociclib	0.284077	0.0278283
IRF1	Fludarabine	0.284115	0.0278064
IRF2	LOXO-101	0.284351	0.0276714
IRF8	Tegafur	0.285592	0.0269704
IRF8	Parthenolide	0.285647	0.02694
IRF8	Dexrazoxane	0.286263	0.026598
IRF1	Chlorambucil	0.286958	0.0262166
IRF2	Vemurafenib	0.286972	0.0262091
IRF5	Everolimus	0.287686	0.0258217
IRF8	Cyclophosphamide	0.28801	0.0256477
IRF4	Pipamperone	0.290423	0.0243829
IRF4	Fluphenazine	0.291333	0.0239196
IRF8	ABT-199	0.29444	0.0223938
IRF2	Bendamustine	0.295877	0.0217161
IRF8	Eribulin mesilate	0.298909	0.0203438
IRF1	Clofarabine	0.30045	0.0196747
IRF4	Bortezomib	0.3053	0.0176907
IRF8	Selumetinib	0.305495	0.0176144
IRF8	LEE-011	0.306835	0.0170992
IRF5	LDK-378	0.307896	0.0167004
IRF5	Temsirolimus	0.31117	0.0155197
IRF4	Vorinostat	0.311286	0.0154791
IRF4	ARRY-162	0.314043	0.0145431
IRF1	Hydroxyurea	0.31565	0.0140201
IRF1	Bendamustine	0.317916	0.0133106
IRF6	Acetalax	0.318874	0.0130198
IRF5	Hydroxyurea	0.320455	0.0125522
IRF7	brigatinib	0.322696	0.011914
IRF4	Cobimetinib (isomer 1)	0.324519	0.0114158
IRF2	Dabrafenib	0.326732	0.0108353
IRF7	6-Thioguanine	0.327331	0.0106826
IRF4	Isotretinoin	0.329423	0.0101641
IRF3	Nelfinavir	0.331574	0.00965365
IRF5	Nitrogen mustard	0.332851	0.0093612
IRF6	LOXO-101	0.332884	0.0093538
IRF5	Bleomycin	0.335045	0.00887688
IRF8	Isotretinoin	0.353944	0.00553051
IRF5	Alectinib	0.35752	0.0050407
IRF2	Fluphenazine	0.359332	0.00480741
IRF4	Estramustine	0.360849	0.00461948
IRF2	Bortezomib	0.363505	0.00430594
IRF6	Bisacodyl, active ingredient of Viraplex	0.363556	0.00430019
IRF8	LDK-378	0.365552	0.00407736
IRF2	Nelarabine	0.374042	0.00323952
IRF1	Asparaginase	0.388869	0.00213598
IRF5	Nelfinavir	0.394138	0.00183359
IRF1	Nelarabine	0.395879	0.00174246
IRF4	Encorafenib	0.405088	0.00132444
IRF4	Selumetinib	0.405189	0.00132042
IRF5	Isotretinoin	0.408181	0.00120576
IRF5	Megestrol acetate	0.474019	0.00013034
IRF5	Denileukin Diftitox Ontak	0.565492	2.5e-06
IRF4	Dabrafenib	0.574993	1.55e-06
IRF4	Denileukin Diftitox Ontak	0.621713	1.15e-07
IRF4	Vemurafenib	0.626237	8.72e-08
